# Supplementary material for: Flowering Locus C (FLC) Is a Potential Major Regulator of Glucosinolate Content across Developmental Stages of Aethionema arabicum (Brassicaceae)
Source: Front Plant Sci. 2017 May 26;8:876. doi: 10.3389/fpls.2017.00876 (PMC5445170; doi:10.3389/fpls.2017.00876)
Supplement: TABLE S1 — Average glucosinolate values of Aethionema arabicum lines TUR and CYP leaves and their standard deviations. The numbers after the tissues are number of weeks after start of experiment. [file Table_1.XLSX]

## Sheet: CYP
glucosinolate content in umol/g DW, CYP line
Cyprus	3MSOOP	3MSOP	3MTP	7MSOH	8MSOO	I3M	4OHI3M	4MOI3M	1MOI3M		total
Leaf-2	0.6	0.2	0	0	0.1	0	0	0	0		0.9
StDev	NA	NA	NA	NA	NA	NA	NA	NA	NA
Leaf-3	1.1	0.7	0.9	0	1	0.1	0	0	0		3.8
StDev	NA	NA	NA	NA	NA	NA	NA	NA	NA
Leaf-4	0.7	8.5	13.1	0	1.4	0.2	0	0	0		23.9
StDev	0.2	1.2	4.1	0.1	0.2	0.1	0	0	0.1
Leaf-5	0.5	4	5.4	0	0.3	0.2	0	0	0		10.4
StDev	0	1.1	2.2	0	0.1	0.1	0	0	0
Leaf-6	0.5	3.5	4.9	0	0.1	0.2	0	0	0		9.2
StDev	0.1	3.35609	0.556776	0	0.057735	0.057735	0	0	0
Fruit-I5	2.1	21.6	40	0.3	8.9	0.6	0.6	0.7	0.1		74.9
StDev	1.3	1.6	11.2	0.4	1.4	0.1	0.8	0.1	0.1
Fruit-I6	0.5	12.2	14.1	0.3	4.6	0.2	0	0.3	0		32.2
StDev	NA	NA	NA	NA	NA	NA	NA	NA	NA
Fruit-M5	0.9	12.4	21.8	0.2	5.4	0.4	0	0.5	0.1		41.7
StDev	0.5	2	9.2	0.1	0.4	0.3	0	0.1	0.1
Fruit-M6	2	12.9	11.9	0.2	6	0.3	0	0.4	0.3		34
StDev	0.9	2.3	0.8	0.2	2.4	0.1	0.1	0.3	0.6
Flower	0.4	0	5.8	0.1	2.1	0.1	0	0.1	0		8.6
StDev	NA	NA	NA	NA	NA	NA	NA	NA	NA
Seeds	2.25105	0	0	0.0349194	1.27316	0	0	0	0		3.55912
StDev	NA	NA	NA	NA	NA	NA	NA	NA	NA
I = immature fruit, M=Mature fruit
Numbers of the abbreviations are the weeks from the start of the experiment.
3MSOOP	3-methylsulfonylpropyl glucosinolate
3MSOP	3-methylsulfinylpropyl glucosinolate
3MTP	3-methylthiopropyl glucosinolate
7MSOH	7-methylsulfinylheptyl glucosinolate
8MSOO	8-methylsulfinyloctyl glucosinolate
I3M	indolyl-3-methyl glucosinolate
4OHI3M	4-hydroxy-indolyl-3-methyl glucosinolate
4MOI3M	4-methoxy-indolyl-3-methyl glucosinolate
1MOI3M	1-methoxy-indolyl-3-methyl glucosinolate

## Sheet: TUR
glucosinolate content in umol/g DW, TUR line
Tur	3MSOOP	3MSOP	3MTP	7MSOH	8MSOO	I3M	4OHI3M	4MOI3M	1MOI3M		total
Leaf-3	2.5	0.7	0.5	0.1	3.3	0.6	0.3	0.1	0.1		8.2
StDev	2.3	1.6	0.3	0.1	3.3	0.4	0.7	0	0
Leaf-4	0.9	0.2	0.5	0.1	2	0.5	0.1	0	0		4.3
StDev	0.2	0.3	0.1	0.1	0.2	0.2	0.1	0	0
Leaf-5	1.1	2	2	0.1	1.6	0.3	0	0	0.2		7.3
StDev	0.3	0.7	1.1	0.1	0.1	0.1	0	0.1	0.3
Leaf-6	0.5	1.3	1.1	0	0.2	0.1	0	0	0		3.2
StDev	0.1	0.3	0.2	0	0.1	0	0	0	0
Leaf-7	0.3	0.5	0.4	0	0.1	0.1	0	0	0		1.4
StDev	0.1	0.2	0.2	0	0.1	0	0	0	0
Leaf-8	0.3	0.5	0.5	0	0.1	0.1	0	0	0		1.5
StDev	0.1	0.5	0.4	0	0	0.1	0	0	0
Fruit-M6	0.4	1.2	0.7	0.2	2.5	0.1	0	0.1	0.2		5.4
StDev	0	0.9	0.2	0.1	0.8	0	0	0	0.3
Fruit-I7	0.4	2.5	1.7	0.2	1.5	0.1	0	0.1	0		6.5
StDev	NA	NA	NA	NA	NA	NA	NA	NA	NA
Fruit-M7	0.5	1.9	1.2	0	2.5	0.2	0.5	0.2	0		7
StDev	0.1	1.1	0.6	0	0.1	0.1	0.1	0.1	0
Flower-5	0.3	0	0.8	0	0.4	0.1	0	0.1	0		1.7
StDev	NA	NA	NA	NA	NA	NA	NA	NA	NA
Flower-6	0.3	0	1.5	0	0.6	0.1	0	0.2	0		2.7
StDev	NA	NA	NA	NA	NA	NA	NA	NA	NA
Seeds	0.756948	0	0	0.0142076	0.890608	0	0	0	0		1.66176
StDev	NA	NA	NA	NA	NA	NA	NA	NA	NA
I = immature fruit, M=Mature fruit
Numbers of the abbreviations are the weeks from the start of the experiment.
3MSOOP	3-methylsulfonylpropyl glucosinolate
3MSOP	3-methylsulfinylpropyl glucosinolate
3MTP	3-methylthiopropyl glucosinolate
7MSOH	7-methylsulfinylheptyl glucosinolate
8MSOO	8-methylsulfinyloctyl glucosinolate
I3M	indolyl-3-methyl glucosinolate
4OHI3M	4-hydroxy-indolyl-3-methyl glucosinolate
4MOI3M	4-methoxy-indolyl-3-methyl glucosinolate
1MOI3M	1-methoxy-indolyl-3-methyl glucosinolate
