# Supplementary material for: Flowering Locus C (FLC) Is a Potential Major Regulator of Glucosinolate Content across Developmental Stages of Aethionema arabicum (Brassicaceae)
Source: Front Plant Sci. 2017 May 26;8:876. doi: 10.3389/fpls.2017.00876 (PMC5445170; doi:10.3389/fpls.2017.00876)
Supplement: TABLE S3 — Arabidopsis thaliana homologs of Aethionema arabicum genes in the interval of the major Q8.2 and the fine-mapping details. [file Table_3.XLSX]

## Sheet: Q8.2Genes
Ae. arabicum gene	A. thaliana homolog	Evalue	Gene Name	Gene Description
AA44G00304	AT5G10470	0	KAC1	Kinesin that binds cyclin-dependent kinase CDKA;1 as homodimer or as heterodimer with KCA2. Demarcates the division site in plant cells.
AA44G00303	AT5G10460	1.3e-75	NA	Haloacid dehalogenase-like hydrolase (HAD) superfamily protein;
AA44G00302	AT5G10450	3.1e-126	GRF6	Encodes a member of the 14-3-3 gene family that is a lambda isoform (14-3-3λ). Interacts with APX3 (ascorbate peroxidase) and AKR2 , suggesting a role in mediating oxidative metabolism in stress response.
AA44G00301	AT5G65420	1.2e-79	CYCD4;1, CYCLIN D4;1	Encodes a D-type cyclin CYCD4;1 that physically interacts with CDC2A and is expressed during vascular tissue development, embryogenesis, and formation of lateral root primordia.
AA44G00300	AT5G65380	5e-134	NA	MATE efflux family protein
AA44G00299	AT5G10390	7.3e-66	H3.1	Histone superfamily protein
AA44G00298	AT5G10410	1.2e-99	NA	ENTH/ANTH/VHS superfamily protein
AA44G00297	AT5G10410	1.9e-95	NA	ENTH/ANTH/VHS superfamily protein
AA44G00296	AT5G10380	6.7e-61	RING1	Involved in apoptotic process, defence response, positive regulation of programmed cell death, programmed cell death, protein autoubiquitination, protein ubiquitination, response to bacterium, response to chitin, response to molecule of fungal origin
AA44G00295	AT5G10370	0	NA	Involved in helicase activity, zinc ion binding, ATP-dependent helicase activity, nucleic acid binding, ATP binding
AA44G00294	AT4G31700	5.6e-90	RPS6	Involved in growth, rRNA processing, ribosomal small subunit biogenesis, translation
AA44G00293	AT5G10320	3.7e-149	NA	unknown protein
AA44G00292	AT5G10310	2.3e-47	ATEPFL1	Involved in guard cell differentiation
AA44G00291	AT5G10300	7.2e-94	ATHNL, ATMES5	Involved in defence response, glycoside catabolic process, indoleacetic acid conjugate metabolic process, jasmonic acid metabolic process, response to wounding, salicylic acid metabolic process
AA44G00290	AT5G10290	4.1e-241	NA	Involved in protein phosphorylation
AA44G00289	AT5G65230	1.7e-107	MYB53	Member of the R2R3 factor gene family.	not related in GS pathway acoording to Hoberger et al 2015
AA44G00288	AT5G10270	1.4e-219	CDKC;1,	Involved in leaf development, protein phosphorylation, response to virus
AA44G00287	AT5G10260	5.4e-89	ATRABH1E	Involved in protein transport, small GTPase mediated signal transduction
AA44G00286	AT5G10250	1.8e-179	DOT3	Involved in cotyledon vascular tissue pattern formation, leaf vascular tissue pattern formation, phloem or xylem histogenesis, primary root development, protein ubiquitination, response to light stimulus, shoot system development
AA44G00285	AT5G10240	1.9e-295	ASN3	Involved in asparagine biosynthetic process, glutamine metabolic process, response to light stimulus
AA44G00284	AT5G10220	6.6e-108	ANN6	Involved in response to cold, response to heat, response to red or far red light, response to salt stress, response to water deprivation
AA44G00283	AT5G10210	2.6e-42	NA	Contains C2 calcium-dependent membrane targeting
AA44G00281	AT5G10190	2.8e-208	NA	Involved in cation transmembrane transport
AA44G00280	AT5G10180	1.8e-249	SULTR2;1	Involved in sulfate transmembrane transport, sulfate transport
AA44G00279	AT5G10160	1.4e-100	NA	Involved in fatty acid biosynthetic process
AA44G00278	AT5G10150	4.8e-135	NA	unknown protein
AA44G00277	AT5G10140	1.5e-92	FLC	Involved in cell differentiation, flower development, negative regulation of flower development, regulation of circadian rhythm, regulation of transcription, DNA-templated, response to temperature stimulus, transcription, DNA-templated, vernalization response
AA44G00276	AT5G10130	8.7e-45	NA	Pollen Ole e 1 allergen and extensin family protein
AA44G00275	AT5G10120	3.7e-113	NA	Involved in ethylene-activated signaling pathway, regulation of, transcription, DNA-templated, response to karrikin, transcription,DNA-templated
AA44G00274	AT5G10110	7e-44	NA	unknown protein
AA44G00273	AT5G10100	3.6e-141	TPPI	Involved in trehalose biosynthetic process, metabolic process
AA44G00272	AT5G10090	7.9e-214	TPR13	Encodes one of the 36 carboxylate clamp (CC)-tetratricopeptide repeat (TPR) proteins with potential to interact with Hsp90/Hsp70 as co-chaperones.
AA44G00271	AT5G10080	4.7e-186	NA	Involved in proteolysis
AA44G00270	AT5G10070	9.1e-140	NA	RNase L inhibitor protein-related
AA44G00269	AT5G65180	5.8e-116	NA	ENTH/VHS family protein
AA44G00267	AT5G10050	4.7e-06	NA	NAD(P)-binding Rossmann-fold superfamily protein
AA44G00266	AT5G65205	1.6e-117	NA	Involved in oxidation reduction, metabolic process;
AA44G00265	AT5G65210	4.6e-168	TGA1	Encodes TGA1, a redox-controlled regulator of systemic acquired resistance.
AA44G00264	AT5G10020	0	SIRK1	Leucine-rich receptor-like protein kinase family protein
AA44G00263	AT5G10010	2e-182	HIT4	unknown protein
AA44G00262	AT4G27830	8.2e-110	BGLU10	Involved in anthocyanin-containing compound metabolic process,carbohydrate metabolic process
AA44G00260	AT5G09995	8.8e-23	NA	unknown protein
AA44G00259	AT5G09995	1.3e-41	NA	unknown protein
AA44G00258	AT5G09995	0.5	NA	unknown protein
AA44G00257	AT5G09995	1.6e-20	NA	unknown protein
AA44G00256	AT4G27830	5.2e-97	BGLU10	Involved in anthocyanin-containing compound metabolic process, carbohydrate metabolic process
AA44G00255	AT5G09970	1.7e-222	CYP78A	Cytochrome P450, family 78, subfamily A, polypeptide 7
AA44G00254	AT5G64850	4.4e-42	NA	unknown function
AA44G00253	AT5G09930	2.3e-292	ABCF2	Member of GCN subfamily.
AA44G00252	AT5G09920	9e-49	ATRPB15.9	Non-catalytic subunit specific to DNA-dependent RNA polymerase II
AA44G00251	AT5G09900	2.9e-259	EMB2107	Encodes one of two isoforms for the 26S proteasome regulatory protein (RN) subunit RPN5
AA44G00250	AT5G09880	1.4e-125	NA	Splicing factor, CC1-like, functions is: RNA binding, nucleotide binding, nucleic acid binding
AA44G00249	AT5G09880	9.5e-116	NA	Splicing factor, CC1-like, functions is: RNA binding, nucleotide binding, nucleic acid binding
AA44G00248	AT4G39350	0	ATCESA2	encodes a cellulose synthase isomer, related to CESA6
AA44G00247	AT5G09850	2.6e-161	NA	Transcription elongation factor (TFIIS) family protein.
AA44G00246	AT5G09840	9.8e-237	MNU2	Putative endonuclease or glycosyl hydrolase
AA44G00245	AT5G09820	1.3e-115	FBN5	Essential for plastoquinone-9 biosynthesis
AA44G00244	AT5G09810	2.3e-215	ACT7	Member of Actin gene family.Mutants are defective in germination and root growth. The mRNA is cell-to-cell mobile.
AA44G00243	AT5G09790	4.1e-175	ATXR5, PDE336	Encodes a SET-domain protein, a H3K27 monomethyltransferases required for chromatin structure and gene silencing.
AA44G00242	AT5G09770	5.6e-84	NA	Ribosomal protein L17 family protein.
AA44G00241	AT5G64640	6.9e-110	NA	Plant invertase/pectin methylesterase inhibitor superfamily
AA44G00240	AT5G09750	7.5e-48	HEC3	Encodes a bHLH transcription factor that is involved in transmitting tract and stigma development.
AA44G00239	AT5G64610	9.3e-218	HAM1	Encodes an enzyme with histone acetyltransferase activity
AA44G00238	AT5G64570	2.5e-298	NA	ARABIDOPSIS THALIANA BETA-D-XYLOSIDASE 4, ATBXL4, BETA-D-XYLOSIDASE 4, XYL4
AA44G00237	AT5G09672	1.2e-248	CPUORF21	CPuORF21 represents a conserved upstream opening reading frame relative to major ORF AT5G09670.1
AA44G00236	AT5G09660	8.4e-134	PMDH2	Involved in fatty acid beta-oxidation through providing NAD to the process of converting fatty acyl CoA to acetyl CoA.
AA44G00235	AT5G64500	3.8e-99	NA	Major facilitator superfamily protein
AA44G00234	AT5G09620	2.9e-88	NA	Octicosapeptide/Phox/Bem1p family protein
AA44G00233	AT4G32210	6.6e-32	SDH3-2	Encodes one of the membrane anchor subunits of the mitochondrial respiratory complex II
AA44G00232	AT5G09590	0	HSC70-5	Heat shock protein 70 (Hsc70-5)
AA44G00231	AT5G09580	4.9e-101	NA	unknown protein
AA44G00230	AT5G09550	3.7e-211	GDI	GDP dissociation inhibitor family protein / Rab GTPase activator family protein
AA44G00229	AT5G09530	1.3e-89	PELPK1	Involved in growth and development.
AA44G00228	AT5G64350	8.2e-41	FKP12	FKP12 overexpression dramatically enhances rapamycin sensitivity, whereas rapamycin inhibition is relieved in transgenic plants deficient in FKP12.
AA44G00227	AT5G09470	9.7e-114	DIC3	Encodes one of the mitochondrial dicarboxylate carriers (DIC): DIC1 (AT2G22500), DIC2 (AT4G24570), DIC3 (AT5G09470).
AA44G00226	AT5G09460	1.1e-48	SACL1	Sequence-specific DNA binding transcription factors
AA44G00225	AT5G09460	5.7e-55	SACL1	Sequence-specific DNA binding transcription factors;transcription regulators
AA44G00224	AT5G09450	1.1e-151	NA	Tetratricopeptide repeat (TPR)-like superfamily protein
AA44G00223	AT5G64260	4e-94	EXL2	EXORDIUM like 2 (EXL2)
AA44G00222	AT5G09430	1.5e-136	NA	Alpha/beta-hydrolases superfamily protein
AA44G00221	AT5G09420	1.4e-212	MTOM64	Encodes one of the 36 carboxylate clamp (CC)-tetratricopeptide repeat (TPR) proteins with potential to interact with Hsp90/Hsp70 as co-chaperones.
AA44G00220	AT5G09410	0	CAMTA1, EICBP.B	Calmodulin-binding protein, similar to another ethylene-upregulated calmodulin-binding protein ER1
AA44G00219	AT5G09400	0	KUP7	Encodes a potassium uptake permease with a functional adenylate cyclase (AC) center.
AA44G00218	AT5G64200	7.4e-41	AT-SC35	Encodes an SC35-like splicing factor of 35 kD localized to the nuclear specks.
AA44G00217	AT5G09390	2.1e-98	NA	CD2-binding protein-related
AA44G00216	AT5G09380	8.6e-96	NA	RNA polymerase III RPC4
AA44G00215	AT5G64130	7.7e-43	NA	cAMP-regulated phosphoprotein 19-related protein

## Sheet: FineMappingGenes
QTLGen	Location_Begin	Location_End	length	HasSNP?	A. thaliana homolog	Evalue	Gene Name	Gene Description
AA44G00265	827146	828826	1680	yes	AT5G65210	4.6e-168	TGA1	Encodes TGA1, a redox-controlled regulator of systemic acquired resistance.
AA44G00266	834489	836217	1728	yes	AT5G65205	1.6e-117	NA	Involved in oxidation reduction, metabolic process;
AA44G00267	836112	836190	78	yes	AT5G10050	4.7e-06	NA	NAD(P)-binding Rossmann-fold superfamily protein
AA44G00269	836612	838582	1970	yes	AT5G65180	5.8e-116	NA	ENTH/VHS family protein
AA44G00270	839217	840818	1601	yes	AT5G10070	9e-114	NA	RNase L inhibitor protein-related
AA44G00271	841360	843715	2355	yes	AT5G10080	4.7e-186	NA	Involved in proteolysis
AA44G00272	844004	846028	2024	no	AT5G10090	7.9e-214	TPR13	Encodes one of the 36 carboxylate clamp (CC)-tetratricopeptide repeat (TPR) proteins with potential to interact with Hsp90/Hsp70 as co-chaperones.
AA44G00273	851791	853694	1903	no	AT5G10100	3.6e-141	TPPI	Involved in trehalose biosynthetic process, metabolic process
AA44G00274	858070	859326	1256	no	AT5G10110	7e-44	NA	unknown protein
AA44G00275	860929	862221	1292	no	AT5G10120	3.7e-113	NA	Involved in ethylene-activated signaling pathway, regulation of, transcription, DNA-templated, response to karrikin, transcription,DNA-templated
AA44G00276	862670	863266	596	no	AT5G10130	8.7e-45	NA	Pollen Ole e 1 allergen and extensin family protein
AA44G00277	865263	869427	4164	no	AT5G10140	1.5e-92	FLC	Involved in cell differentiation, flower development, negative regulation of flower development, regulation of circadian rhythm, regulation of transcription, DNA-templated, response to temperature stimulus, transcription, DNA-templated, vernalization response
AA44G00278	874687	876111	1424	no	AT5G10150	4.8e-135	NA	unknown protein
AA44G00279	877588	878887	1299	yes	AT5G10160	1.4e-100	NA	Involved in fatty acid biosynthetic process
AA44G00280	880789	885197	4408	yes	AT5G10180	1.8e-249	SULTR2;1	Involved in sulfate transmembrane transport, sulfate transport

## Sheet: FineMappingDetail
Fine Mapping of the Q8.2 region. Shown are the RILs that recombined within the 1.5LOD interval of Q8.2. Markers (S44_XXXX) and their parental genotypes (A and B) are noted. The total glucosinolate amounts for leaves and fruits are noted.
Leaves	Fruits	RIL	S44_973817	S44_966670	S44_956331	S44_941863	S44_8988161	S44_882055	S44_861430	S44_827783	S44_609479
1.2	17	TUR	A	A	A	A	A	A	A	A	A
22.6	NA	CYP	B	B	B	B	B	B	B	B	B
11.5	33.6	149	A	A	A	A	A	B	B	B	B
3.1	27.9	62	B	B	A	A	A	A	A	A	A
15.3	53	3	B	B	B	B	B	B	B	A	A
2.3	23.3	80	B	B	B	B	B	B	A	A	A
1.3	NA	156	A	A	A	A	A	A	A	A	B
